# Supplementary material for: Home dampness and molds and occurrence of respiratory tract infections in the first 27 years of life: the Espoo Cohort Study
Source: Am J Epidemiol. 2025 Sep 9;194(12):3492–500. doi: 10.1093/aje/kwaf200 (PMC12671967; doi:10.1093/aje/kwaf200)
Supplement: Web_Material_kwaf200 [file web_material_kwaf200.zip]

Archive with 1 entries (1 files):
- Supplementary material_Maaranen J et al._010925.docx
